# Supplementary material for: Human Virus Genomes Are Enriched in Conserved Adenine/Thymine/Uracil Multiple Tracts That Pause Polymerase Progression
Source: Front Microbiol. 2022 Jun 1;13:915069. doi: 10.3389/fmicb.2022.915069 (PMC9198555; doi:10.3389/fmicb.2022.915069)
Supplement: Supplementary file 2 [file Table_2.XLSX]

## Sheet: Table S1
		1 - MID_P_VALUE of comparison between real and simulated viral genomes (single nucleotide reshuffling)
Baltimore class	Virus	AA PQS sense strand	AA PQS antisense strand	AAA PQS sense strand	AAA PQS antisense strand	AAAA PQS sense strand	AAAA PQS antisense strand
dsDNA	BK polyomavirus	-0.4502	-1	-0.8945	-1	-0.0107	-0.9999
dsDNA	Cercopithecine 1 herpesvirus	-1	-1	-1	-1	-1	-1
dsDNA	Cercopithecine 16 herpesvirus	-1	-1	-1	-1	-1	-1
dsDNA	Cercopithecine 2 herpesvirus	-1	-1	-1	-1	-1	-1
dsDNA	Cercopithecine 5 herpesvirus	-1	-1	-1	-1	-1	-0.9997
dsDNA	Cercopithecine 8 herpesvirus	-1	-1	-1	-1	-0.9978	-1
dsDNA	Cercopithecine 9 herpesvirus	-1	-1	-1	-1	-0.9987	-0.9537
dsDNA	Cowpox virus	1	1	-0.8479	-0.8569	-0.4164	-0.7444
dsDNA	Epstein-Barr virus	-1	-1	-1	-1	-0.0007	-0.0021
dsDNA	Human adenovirus A	-1	-1	-1	-1	-0.978	-0.0114
dsDNA	Human adenovirus B	-1	-1	-1	-1	-1	-1
dsDNA	Human adenovirus C	-1	-1	-1	-1	-1	-0.999
dsDNA	Human adenovirus D	-1	-1	-1	-1	-0.0017	-0.0002
dsDNA	Human adenovirus E	-1	-1	-1	-1	-0.0006	-0.0003
dsDNA	Human adenovirus F	-1	-1	-1	-1	-0.9942	-0.996
dsDNA	Human adenovirus G	-1	-1	-0.9999	-1	-0.0015	-0.9986
dsDNA	Human cytomegalovirus	-1	-1	-1	-1	-1	-1
dsDNA	Human herpesvirus 1	-1	-1	-1	-1	-0.0001	0
dsDNA	Human herpesvirus 2	-1	-1	-1	-1	-1	-1
dsDNA	Human herpesvirus 6A	-1	-1	-1	-1	-1	-1
dsDNA	Human herpesvirus 6B	-1	-1	-1	-1	-1	-1
dsDNA	Human herpesvirus 7	-1	-1	-1	-1	-1	-1
dsDNA	Human herpesvirus 8	-1	-1	-1	-1	-0.0081	-0.0062
dsDNA	Human papillomavirus 1	-0.437	-0.9998	0.8639	-0.9927	-0.0269	-0.0117
dsDNA	Human papillomavirus 16	0.9374	-0.5989	-0.9629	-0.9974	-0.0639	-0.9795
dsDNA	Human papillomavirus 18	0.7924	-0.349	-0.9924	-0.9986	-0.9997	-0.9858
dsDNA	Human papillomavirus 2	0.1223	-0.8508	-0.995	-0.9999	-0.0017	-0.9981
dsDNA	JC polyomavirus	-0.9663	-0.9997	-0.9982	-1	-0.9911	-0.987
dsDNA	KI Polyomavirus	-0.902	-0.9281	-0.0925	-0.9979	-0.0103	-0.0155
dsDNA	Merkel cell polyomavirus	-0.9243	-1	-0.9407	-0.9981	-0.0075	-0.0142
dsDNA	Molluscum contagiosum virus	-1	-1	-1	-1	-0.9996	-0.9999
dsDNA	Monkeypox virus	1	1	-0.7379	-0.9791	-0.4364	-0.9913
dsDNA	Orf virus	-1	-1	-1	-1	-0.9997	0
dsDNA	Vaccinia virus	1	1	-0.995	-0.9988	-0.5539	-0.3506
dsDNA	Varicella-zoster virus	-1	-1	-1	-1	-0.9374	-0.9371
dsDNA	Variola virus	1	1	-0.9722	-0.9953	-0.1028	-0.9965
dsDNA	WU polyomavirus	-0.7885	-0.9998	-0.0202	-1	-0.0139	-0.0176
dsDNA	Yaba like disease virus	-1	-1	-1	-1	-1	-1
dsDNA	Yaba monkey tumor virus	-1	-1	-1	-1	-1	-1
dsDNA (RT)	Hepatitis B virus	-0.5936	-0.461	-0.0379	-0.6526	-0.0003	-0.0025
dsRNA	Banna virus sement 1	-0.2175	-0.3162	0.6121	-0.3024	-0.0149	-0.0038
dsRNA	Banna virus sement 10	-0.1799	-0.126	0.5037	-0.0973	-0.0121	-0.001
dsRNA	Banna virus sement 11	-0.6731	-0.7132	-0.3127	-0.0899	-0.0044	-0.0007
dsRNA	Banna virus sement 12	-0.7933	-0.0002	-0.2015	-0.1326	-0.0025	-0.0009
dsRNA	Banna virus sement 2	0.3832	-0.3484	0.632	-0.55	-0.0125	-0.0026
dsRNA	Banna virus sement 3	-0.9025	-0.0463	-0.8376	-0.3582	-0.0084	-0.0045
dsRNA	Banna virus sement 4	0.5272	-0.3798	-0.0356	-0.1804	-0.0104	-0.0015
dsRNA	Banna virus sement 5	-0.5814	-0.8986	-0.3261	-0.2405	-0.0043	-0.0021
dsRNA	Banna virus sement 6	-0.9692	0.9685	-0.3576	-0.1725	-0.0059	-0.0013
dsRNA	Banna virus sement 7	-0.7268	-0.0273	-0.476	-0.2515	-0.0109	-0.0027
dsRNA	Banna virus sement 8	0.5649	-0.9296	-0.1175	-0.1564	-0.0009	-0.0019
dsRNA	Banna virus sement 9	-0.3858	-0.1079	-0.1796	-0.3041	-0.0024	-0.0045
dsRNA	Rotavirus A segment 1	0.7279	-0.064	0.2474	0.616	-0.1521	-0.0149
dsRNA	Rotavirus A segment 10	0.3733	-0.9465	-0.4666	-0.0437	-0.0123	-0.0002
dsRNA	Rotavirus A segment 11	-0.2573	0.534	-0.9616	-0.0717	-0.0068	-0.0005
dsRNA	Rotavirus A segment 2	0.6712	-0.6338	-0.0742	-0.5575	-0.1806	-0.0048
dsRNA	Rotavirus A segment 3	0.9681	0.15	0.4373	-0.009	-0.1401	-0.0186
dsRNA	Rotavirus A segment 4	0.1441	-0.2939	-0.0462	-0.2008	-0.0472	-0.0014
dsRNA	Rotavirus A segment 5	0.8513	0.4822	0.4381	0.5211	-0.0607	-0.0113
dsRNA	Rotavirus A segment 6	0.9042	0.381	0.5014	-0.2889	-0.0127	-0.005
dsRNA	Rotavirus A segment 7	-0.0745	-0.2094	-0.3333	-0.2204	-0.0533	-0.0028
dsRNA	Rotavirus A segment 8	-0.7895	-0.5604	-0.696	-0.2317	-0.0244	-0.0041
dsRNA	Rotavirus A segment 9	0.5497	0.4138	0.5921	-0.2549	-0.0192	-0.0033
dsRNA	Rotavirus B segment 1	0.3891	-0.1006	-0.2823	-0.7287	-0.1725	-0.0021
dsRNA	Rotavirus B segment 10	-0.5008	-0.5261	0.515	-0.8598	-0.0475	-0.0018
dsRNA	Rotavirus B segment 11	-0.8476	-0.3262	-0.9089	-0.0092	-0.0446	0
dsRNA	Rotavirus B segment 2	-0.9524	0.1396	-0.9058	0.127	-0.9002	-0.0126
dsRNA	Rotavirus B segment 3	-0.3001	-0.8025	-0.3041	-0.3305	-0.8859	-0.0039
dsRNA	Rotavirus B segment 4	-0.2873	-0.988	0.725	-0.7543	-0.1554	-0.0022
dsRNA	Rotavirus B segment 5	-0.3985	-0.5998	-0.9935	-0.169	-0.037	-0.0015
dsRNA	Rotavirus B segment 6	0.2039	-0.1623	-0.3273	-0.0781	-0.0053	-0.0007
dsRNA	Rotavirus B segment 7	-0.191	-0.8784	-0.0706	-0.0454	-0.0261	-0.0002
dsRNA	Rotavirus B segment 8	-0.8882	-0.2072	-0.1453	-0.0785	-0.0429	-0.0006
dsRNA	Rotavirus B segment 9	-0.374	-0.2962	-0.4746	-0.2066	-0.0113	-0.0019
dsRNA	Rotavirus C segment 1	0.9068	0.3977	0.9749	-0.4565	-0.2595	-0.0071
dsRNA	Rotavirus C segment 10	-0.349	-0.7067	-0.9703	-0.0483	-0.9805	-0.0004
dsRNA	Rotavirus C segment 11	-0.2426	-0.4104	0.5537	-0.1027	-0.0197	-0.0008
dsRNA	Rotavirus C segment 2	0.5668	0.4562	-0.769	-0.4747	-0.1194	-0.0078
dsRNA	Rotavirus C segment 3	-0.4312	-0.184	-0.0569	-0.2505	-0.943	-0.0114
dsRNA	Rotavirus C segment 4	0.9006	0.7293	0.418	-0.4287	-0.1608	-0.0075
dsRNA	Rotavirus C segment 5	-0.1921	-0.184	0.6914	-0.3277	-0.0242	-0.004
dsRNA	Rotavirus C segment 6	-0.9382	0.2705	-0.8444	-0.1923	-0.0657	-0.0024
dsRNA	Rotavirus C segment 7	-0.6697	0.283	-0.3227	-0.4533	-0.0455	-0.0087
dsRNA	Rotavirus C segment 8	0.3199	-0.5323	-0.2227	-0.5322	-0.0183	-0.0095
dsRNA	Rotavirus C segment 9	-0.6828	-0.1021	-0.6519	-0.1979	-0.0245	-0.0028
ssRNA (-)	Hepatitis delta virus	-0.9829	-1	-0.004	-0.0062	0	0
ssRNA (+)	Hepatitis E virus	-0.8788	0.1998	-0.9895	-0.5826	0	-0.0029
ssDNA	Adeno-associated virus	-0.993	-0.97	-0.1024	-0.0149	-0.0008	0
ssDNA	Human bocavirus 2	-0.9689	-0.3131	-0.9995	-0.1717	-0.0431	-0.0008
ssDNA	Human parvovirus B19	-0.9982	-0.9941	-1	-1	-0.0113	-1
ssDNA	Torque teno virus 1	-0.5372	-0.6891	-0.991	-0.0165	-0.0067	0
ssDNA	Torque teno virus 3	-0.8878	-0.9904	-0.9758	-0.0092	-0.001	-0.0001
ssDNA	Torque teno virus 4	-0.9958	-0.0149	-0.9928	-0.007	-0.0041	0
ssDNA	Torque teno virus 5	-0.9983	-0.742	-0.8919	-0.0146	-0.0056	0
ssDNA	Torque teno virus SLE	-0.9882	-0.5919	-0.9988	-0.0063	-0.0033	0
ssRNA (-)	Australian bat lyssavirus	0.2908	-0.3134	0.8478	-0.0806	-0.0166	-0.0067
ssRNA (-)	Bunyamwera virus segment L	0.5271	-0.0054	-0.102	-0.1325	-0.7164	-0.0131
ssRNA (-)	Bunyamwera virus segment M	1	-1	0.9845	-0.361	-0.0965	-0.0081
ssRNA (-)	Bunyamwera virus segment S	-0.8706	-0.4201	-0.6668	-0.0729	-0.0041	-0.0003
ssRNA (-)	Bunyavirus La Crosse segment L	0.9931	-0.4335	0.1665	-0.2898	-0.2417	-0.0069
ssRNA (-)	Bunyavirus La Crosse segment M	0.4055	-0.0448	-0.5358	-0.3614	-0.0599	-0.0041
ssRNA (-)	Bunyavirus La Crosse segment S	-0.6808	-0.9386	-0.6804	-0.0643	-0.003	-0.0004
ssRNA (-)	Crimean-Congo hemorrhagic fever virus segment L	0.2241	-0.6033	-0.016	-0.3389	-0.0827	-0.0039
ssRNA (-)	Crimean-Congo hemorrhagic fever virus segment M	-0.1429	-0.9883	-0.3759	-0.8514	-0.0161	-0.0006
ssRNA (-)	Crimean-Congo hemorrhagic fever virus segment S	-0.7525	-0.8021	-0.2714	-0.9589	-0.0036	-0.0003
ssRNA (-)	Dugbe virus segment L (1 seq)	0.4072	-0.9509	-0.8338	-0.2291	-0.8186	-0.0053
ssRNA (-)	Dugbe virus segment M (2 seq)	-0.7211	-0.9791	-0.5499	-0.9758	-0.9665	-0.0012
ssRNA (-)	Dugbe virus segment S	-0.9908	-0.9801	-0.3599	-0.9982	-0.0059	-0.0004
ssRNA (-)	Ebolavirus	-0.961	-1	-0.0836	-0.9386	-0.9963	-0.01
ssRNA (-)	European bat lyssavirus	0.2005	-0.4955	-0.8841	-0.7902	-0.0171	-0.9963
ssRNA (-)	Hantaan virus segment L	0.9713	-0.3155	0.3135	-0.6225	-0.0746	-0.0097
ssRNA (-)	Hantaan virus segment M	-0.8474	-0.2618	-0.1682	-0.3361	-0.0083	-0.0074
ssRNA (-)	Hantaan virus segment S	-0.4087	-0.9035	-0.3558	-0.9205	-0.0049	-0.0002
ssRNA (-)	Hendra virus	0.5235	-0.0587	0.6971	-0.2191	-0.1548	-0.0117
ssRNA (-)	Human parainfluenza 1	0.9984	-0.6251	0.606	-0.9388	-0.8589	-0.0043
ssRNA (-)	Human parainfluenza 2	-0.5553	-0.2002	0.8163	0.5077	-0.1248	-0.0201
ssRNA (-)	Human parainfluenza 3	0.6298	-0.307	0.7188	-0.6927	0.6372	-0.0063
ssRNA (-)	Human parainfluenza 4	-0.395	-0.9104	0.354	-0.3834	-0.4704	-0.0112
ssRNA (-)	Human respiratory syncytial virus A	0.9815	-0.6608	0.8911	0.7917	-0.041	-0.0117
ssRNA (-)	Human respiratory syncytial virus B	0.8071	-0.9897	0.9801	-0.2154	-0.0011	-0.0134
ssRNA (-)	Influenza A virus (A/Puerto Rico/8/1934(H1N1)) segment 1	-0.712	-0.9486	-0.2966	-0.0308	-0.0324	0
ssRNA (-)	Influenza A virus (A/Puerto Rico/8/1934(H1N1)) segment 2	-0.1457	-0.6166	-0.0525	-0.9727	-0.0514	0
ssRNA (-)	Influenza A virus (A/Puerto Rico/8/1934(H1N1)) segment 3	-0.4478	-0.2445	-0.8592	-0.0449	-0.0248	-0.0002
ssRNA (-)	Influenza A virus (A/Puerto Rico/8/1934(H1N1)) segment 4	-0.5613	0.5331	-0.9441	-0.037	-0.9666	-0.0005
ssRNA (-)	Influenza A virus (A/Puerto Rico/8/1934(H1N1)) segment 5	-0.4614	-0.2108	-0.3303	-0.0087	-0.0131	0
ssRNA (-)	Influenza A virus (A/Puerto Rico/8/1934(H1N1)) segment 6	-0.936	0.9528	-0.4884	-0.0712	-0.0075	-0.0003
ssRNA (-)	Influenza A virus (A/Puerto Rico/8/1934(H1N1)) segment 7	-0.914	-0.8687	-0.8723	-0.0218	-0.0012	-0.0001
ssRNA (-)	Influenza A virus (A/Puerto Rico/8/1934(H1N1)) segment 8	-0.1188	-0.6654	-0.5676	-0.0172	-0.0081	0
ssRNA (-)	Influenza B virus segment 1	-0.7728	-0.7701	-0.9999	-0.0572	-0.0737	-0.0002
ssRNA (-)	Influenza B virus segment 2	-0.9241	-0.6692	-0.568	-0.0456	-0.1224	-0.0001
ssRNA (-)	Influenza B virus segment 3	-0.9845	-0.5088	0.4321	-0.0554	-0.0979	-0.0001
ssRNA (-)	Influenza B virus segment 4	-0.9768	-0.8396	-0.7134	-0.0327	-0.0173	-0.0001
ssRNA (-)	Influenza B virus segment 5	-0.9675	-0.8102	-0.4251	-0.0189	-0.032	-0.0001
ssRNA (-)	Influenza B virus segment 6	-0.7893	-0.7397	-0.4828	-0.051	-0.0091	-0.0004
ssRNA (-)	Influenza B virus segment 7	-0.9917	-0.8685	-0.7613	-0.9819	-0.0517	-0.0001
ssRNA (-)	Influenza B virus segment 8	0.2481	-0.6567	-0.6654	-0.0171	-0.0248	0
ssRNA (-)	Influenza C virus (C/Ann Arbor/1/50) segment 1	-0.973	-0.997	0.5507	-0.8843	-0.1123	-0.0006
ssRNA (-)	Influenza C virus (C/Ann Arbor/1/50) segment 2	-0.9933	-0.8652	-0.2293	-0.8482	-0.1235	-0.0012
ssRNA (-)	Influenza C virus (C/Ann Arbor/1/50) segment 3	-0.9737	-0.2939	-0.2068	-0.1111	-0.132	-0.0005
ssRNA (-)	Influenza C virus (C/Ann Arbor/1/50) segment 4	-0.7326	-0.1296	-0.7305	-0.1276	-0.0151	-0.001
ssRNA (-)	Influenza C virus (C/Ann Arbor/1/50) segment 5	-0.9811	-0.5196	-0.9785	-0.0372	-0.0733	-0.0002
ssRNA (-)	Influenza C virus (C/Ann Arbor/1/50) segment 6	-0.139	-0.3457	0.7541	-0.0299	-0.0358	0
ssRNA (-)	Influenza C virus (C/Ann Arbor/1/50) segment 7	-0.5574	-0.8648	-0.305	-0.0561	-0.0173	-0.0003
ssRNA (-)	Junin arenavirus segment L	-0.9136	-0.9763	-0.2301	-0.877	-0.0205	-0.0102
ssRNA (-)	Junin arenavirus segment S	0.8059	-0.984	-0.4224	-0.7967	-0.0058	-0.0011
ssRNA (-)	Lake Victoria marburgvirus	-0.9977	-1	0.3018	-0.9938	-0.8566	-0.0328
ssRNA (-)	Lassa virus segment L	0.1106	-0.7419	-0.0876	-0.6289	-0.0165	-0.01
ssRNA (-)	Lassa virus segment S	-0.4323	0.3254	-0.5208	-0.71	-0.0066	-0.0015
ssRNA (-)	Lymphocytic choriomeningitis virus segment L (2 seq)	-0.9924	-0.9401	-0.951	-0.916	-0.0141	-0.0092
ssRNA (-)	Lymphocytic choriomeningitis virus segment S	-0.1266	-0.2565	-0.3993	-0.155	-0.0053	-0.0015
ssRNA (-)	Machupo virus segment L	-0.6041	-0.8325	-0.4055	-0.0055	-0.0164	-0.0108
ssRNA (-)	Machupo virus segment S	0.0662	-0.9881	0.0234	-0.1998	-0.007	-0.0019
ssRNA (-)	Measles virus	0.2667	-0.4769	0.6664	-0.9614	-0.025	-0.0012
ssRNA (-)	Mokola virus	0.1931	0.4854	-0.5706	-0.1867	-0.0153	-0.0051
ssRNA (-)	Mumps virus	-0.4812	0.1368	-0.0116	0.6526	-0.05	-0.0071
ssRNA (-)	Nipah virus	0.3306	-0.1524	0.482	-0.9826	-0.206	-0.0156
ssRNA (-)	Oropouche virus segment L	0.9763	0.7851	0.2192	-0.2956	-0.253	-0.0053
ssRNA (-)	Oropouche virus segment M	0.9279	-0.0647	-0.2283	0.5055	-0.1188	-0.0084
ssRNA (-)	Oropouche virus segment S	-0.9989	-0.9182	-0.9998	-0.0402	-1	-0.0003
ssRNA (-)	Pichinde virus segment L (2 seq)	0.389	-0.801	-0.7144	-0.1344	-0.0209	-0.0084
ssRNA (-)	Pichinde virus segment S	-0.1571	-0.7122	-0.3997	-0.9682	-0.0053	-0.0026
ssRNA (-)	Puumala virus segment L	-0.1003	-0.9862	0.2366	-0.2947	-0.0702	-0.0205
ssRNA (-)	Puumala virus segment M	-0.2802	-0.377	-0.722	0.2488	-0.0119	-0.012
ssRNA (-)	Puumala virus segment S	0.838	-0.8115	0.6664	-0.7998	-0.0207	-0.0017
ssRNA (-)	Rabies virus	0.184	0.3745	-0.2589	-0.8131	-0.0115	-0.0053
ssRNA (-)	Rift valley fever virus segment L	0.3972	-0.8105	0.6977	-0.5623	-0.0105	-0.0027
ssRNA (-)	Rift valley fever virus segmentM	-0.6277	-0.8586	-0.6824	-0.2578	-0.0025	-0.0018
ssRNA (-)	Rift valley fever virus segmentS	-0.8694	-0.1706	-0.1295	-0.0274	-0.0005	-0.0001
ssRNA (-)	Seoul virus segment L	0.3952	-0.2453	0.3121	-0.7906	-0.046	-0.0155
ssRNA (-)	Seoul virus segment M	-0.6719	-0.7195	-0.7474	0.5316	-0.0098	-0.0083
ssRNA (-)	Seoul virus segment S	-0.8526	-0.884	-0.4622	-0.9148	-0.0089	-0.0004
ssRNA (-)	Toscana virus segment L	0.8309	0.9761	-0.3067	-0.2127	-0.0205	-0.0016
ssRNA (-)	Toscana virus segment M	-0.7658	-0.5255	-0.7848	-0.857	-0.0064	-0.0011
ssRNA (-)	Toscana virus segment S	0.2994	-0.0093	-0.1005	-0.117	-0.0002	-0.0009
ssRNA (-)	Uukuniemi virus segment L	-0.3247	-0.4688	-0.8365	-0.971	-0.0051	-0.0011
ssRNA (-)	Uukuniemi virus segment M	-0.9449	0.51	-0.1665	-0.1285	-0.0009	-0.0009
ssRNA (-)	Uukuniemi virus segment S	-0.4443	-0.6492	-0.8536	-0.9962	-0.0007	-0.0002
ssRNA (-)	Vesicular stomatitis virus Indiana	0.4043	-0.6455	0.4424	-0.1218	-0.0401	-0.0078
ssRNA (-)	Vesicular stomatitis virus New Jersey	0.72	0.7515	0.7514	0.5706	-0.0815	-0.0051
ssRNA (+)	Aichi virus	-0.9926	-0.9488	-0.0218	-0.0583	-0.0001	-0.0001
ssRNA (+)	Barmah forest virus	0.5925	-0.8824	-0.971	-0.9031	-0.9801	-0.0003
ssRNA (+)	Chikungunya virus	-0.9811	-0.3537	-0.9924	-0.0426	-0.9995	-0.0001
ssRNA (+)	Cosavirus A	-1	-0.9998	-0.9986	-0.9818	-0.0067	-0.009
ssRNA (+)	Coxsackievirus A	-0.4744	-0.2123	-0.3311	-0.2288	-0.0045	-0.001
ssRNA (+)	Coxsackievirus B	0.3139	0.1502	0.6113	-0.147	-0.0091	-0.0002
ssRNA (+)	Dengue virus 1	-0.9	-0.469	-0.8235	-0.0754	-0.0638	0
ssRNA (+)	Dengue virus 2	-0.9526	-0.8176	-0.8592	-0.0582	-0.0989	-0.0001
ssRNA (+)	Dengue virus 3	-0.981	-0.9294	-0.3609	-0.0734	-0.0633	-0.0003
ssRNA (+)	Dengue virus 4	-0.1516	-0.4624	-0.7402	-0.9051	-0.0408	-0.0004
ssRNA (+)	Eastern equine encephalitis virus	0.7502	-0.6102	-0.7679	-0.8428	-0.9879	-0.9998
ssRNA (+)	Echovirus	0.2469	-0.302	0.5944	-0.1498	-0.0074	-0.0005
ssRNA (+)	Encephalomyocarditis virus	-0.4081	-0.4801	-0.9909	-0.2539	-0.0026	-0.0013
ssRNA (+)	enterovirus D	-0.2693	0.4294	0.6713	-0.9039	-0.037	-0.0026
ssRNA (+)	GB virus C/Hepatitis G virus	-0.5269	-0.0154	-0.0124	-0.1383	0	-0.0005
ssRNA (+)	Hepatitis C Genotype 1	-0.7764	-0.3041	-0.9708	-0.0539	-0.0001	-0.0001
ssRNA (+)	Hepatitis C Genotype 2	-0.4756	-0.7406	-0.951	-0.9956	-0.0001	-0.9999
ssRNA (+)	Hepatitis C Genotype 3	0.3852	0.2003	-0.9427	-0.8576	-0.0003	-0.0004
ssRNA (+)	Hepatitis C Genotype 4	-0.7406	0.264	-0.9523	-0.0692	-0.0001	-0.0001
ssRNA (+)	Hepatitis C Genotype 5	-1	0.3546	-0.9471	-0.0828	-0.0001	-0.0002
ssRNA (+)	Hepatitis C Genotype 6	-0.2932	-0.0913	-0.9435	-0.9927	-0.0004	-0.9996
ssRNA (+)	Human astrovirus	-0.9084	-0.828	-0.4225	-0.9585	-0.0179	-0.0014
ssRNA (+)	Human coronavirus HCoV 229E	-0.7583	-1	-0.7657	-1	-0.0171	-0.9008
ssRNA (+)	Human coronavirus HCoV HKU1	-0.9113	0.9938	-0.8724	0.827	-0.0232	-0.263
ssRNA (+)	Human coronavirus HCoV NL63	-0.9817	-0.442	-0.8968	0.1109	-0.01	-0.1051
ssRNA (+)	Human coronavirus HCoV_OC43	0.0799	0.612	-0.4786	-0.7765	-0.022	-0.99
ssRNA (+)	Human enterovirus C	0.7479	-0.8849	-0.192	-0.7477	-0.0145	-0.0018
ssRNA (+)	Human Hepatitis A virus	-0.9907	-0.9957	-0.9683	-0.8331	-0.0127	-0.0589
ssRNA (+)	Human Poliovirus	0.1512	-0.7414	-0.1331	-0.8296	-0.0151	-0.0001
ssRNA (+)	Human rhinovirus A	0.1298	0.3093	-0.6031	-0.7283	-0.0611	-0.0083
ssRNA (+)	Human rhinovirus B	0.39	-0.0136	-0.1269	-0.8458	-0.0602	-0.0059
ssRNA (+)	Human rhinovirus C	0.3783	-0.1484	-0.0624	-0.7417	-0.9683	-0.0019
ssRNA (+)	Human rhinovirus D	0.6195	0.5745	-0.6711	-0.6785	-0.0324	-0.0025
ssRNA (+)	Human SARS coronavirus	-0.9951	-0.5192	0.2441	-0.776	-0.0333	-0.0934
ssRNA (+)	Japanese encephalitis virus	-0.5301	-0.912	-0.8965	-0.0594	-0.0081	-0.0001
ssRNA (+)	Langat virus	-0.3867	-0.0252	-0.6733	-0.0667	-0.0012	0
ssRNA (+)	Lordsdale virus	-0.7365	-0.7233	-0.3852	-0.907	-0.0053	-0.0003
ssRNA (+)	Louping ill virus	-0.935	-0.6128	-0.2754	-0.9515	-0.0016	-0.0001
ssRNA (+)	Mayaro virus	0.295	-0.8403	-0.6677	-0.8932	-0.9932	-0.0005
ssRNA (+)	Mengo encephalomyocarditis virus	-0.92	-0.3663	-0.3434	-0.3182	-0.0018	-0.0024
ssRNA (+)	MERS coronavirus	-0.5918	0.9155	-0.6558	0.9422	-0.0112	-0.2046
ssRNA (+)	Murray valley encephalitis virus	-0.9638	-0.9999	-0.9656	-0.9842	-0.9846	-0.0006
ssRNA (+)	Norwalk virus GI	-0.9996	0.456	0.5007	-0.8066	-0.0048	-0.0009
ssRNA (+)	O'nyong-nyong virus	0.8745	-0.6882	-0.6204	-0.0551	-1	0
ssRNA (+)	Porcine enteric sapovirus	-0.729	0.3688	-0.2011	-0.0674	-0.0011	-0.0004
ssRNA (+)	Powassan virus	-0.6905	-0.1183	-0.3411	-0.9175	-0.0025	-0.0005
ssRNA (+)	Rosavirus 2	-1	-0.9529	-0.1335	-0.64	-0.0006	-0.0011
ssRNA (+)	Ross river virus	-0.9079	-0.915	-0.9858	-0.9427	-1	-0.0001
ssRNA (+)	Rubella virus	-0.4289	0.505	-0.0007	-0.0018	0	0
ssRNA (+)	Sagiyama virus	1	0.9222	-0.1073	-0.9682	-0.9873	-1
ssRNA (+)	Salivirus A	-0.7649	0.026	-0.0079	-0.2937	0	-0.0019
ssRNA (+)	Sapporo virus C12	-0.821	-0.3679	-0.2198	-0.8661	-0.0012	-0.0009
ssRNA (+)	Sapporo virus Hu/Dresden/pJG-Sap01/DE	-0.4674	-0.9069	-0.2955	-0.9907	-0.0021	-0.0004
ssRNA (+)	Sapporo virus Hu/Nagoya/NGY-1/2012/JPN	-0.1218	-0.6648	-0.237	-0.7061	-0.0005	-0.001
ssRNA (+)	Sapporo virus Mc10	-0.0253	0.3252	-0.2266	-0.8514	-0.0012	-0.0009
ssRNA (+)	Semliki forest virus	-0.4972	-0.7122	-0.7615	-0.999	-0.0047	-0.9998
ssRNA (+)	Sindbis virus	-0.8429	-0.9515	-0.1568	-0.0604	-0.0121	-0.0002
ssRNA (+)	St. louis encephalitis virus	-0.887	-0.8841	-0.9996	-0.0629	-0.0182	-0.0002
ssRNA (+)	Venezuelan equine encephalitis virus	-0.8752	-0.5017	-0.4494	-0.8922	-0.0104	-0.9996
ssRNA (+)	West Nile virus	-0.5651	-0.3478	-0.9162	-0.0834	-0.0067	-0.0002
ssRNA (+)	Western equine encephalitis virus	0.5395	-0.4388	0.7573	-0.9909	-0.0099	-0.9997
ssRNA (+)	Yellow fever virus	-0.3301	0.4661	-0.698	-0.8428	-0.9941	-0.0005
ssRNA (+)	Zika virus	-0.3203	-0.8457	-0.6931	-0.9266	-0.0068	-0.0002
ssRNA (RT)	HIV	0.6729	-0.9169	-0.1494	-0.0918	-0.7305	-0.0001
ssRNA (RT)	HTLV1	-1	-0.9985	-0.8565	-0.8683	-0.0002	-0.0003
ssRNA (RT)	HTLV2	-1	-0.7463	-0.9979	-0.0741	-0.0009	-0.0002
ssRNA (RT)	Human spumaretrovirus	-0.6675	-0.6855	-0.5725	-0.1938	-0.8642	-0.0133
ssRNA (RT)	Simian foamy virus	-0.9964	-0.7578	-0.915	-0.5252	-0.0937	-0.0162
ssRNA (RT)	SIV	-0.6812	-0.9662	-0.7267	-0.0931	-0.7434	-0.0003
ssRNA (RT)	STLV	-0.9998	-0.9639	-0.991	-0.9834	-0.0005	-0.0006
ssRNA (+)	Sars CoV2	-0.9999	-0.7846	-0.8651	-0.7259	-0.9275	-0.1705

## Sheet: Table S2
		1 - MID_P_VALUE of comparison between real and simulated viral genomes (islands reshuffling)
Baltimore class	Virus	AA PQS sense strand	AA PQS antisense strand	AAA PQS sense strand	AAA PQS antisense strand	AAAA PQS sense strand	AAAA PQS antisense strand
dsDNA	BK polyomavirus	-0.1855	-0.9997	0.2929	-0.9909	-0.0827	-0.9928
dsDNA	Cercopithecine 1 herpesvirus	-1	-1	-1	-1	-0.9999	-1
dsDNA	Cercopithecine 16 herpesvirus	-1	-1	-1	-1	-1	-1
dsDNA	Cercopithecine 2 herpesvirus	-1	-1	-1	-1	-0.9999	-1
dsDNA	Cercopithecine 5 herpesvirus	-1	-1	-1	-1	-1	-0.9877
dsDNA	Cercopithecine 8 herpesvirus	-1	-1	-1	-1	-0.9659	-0.9985
dsDNA	Cercopithecine 9 herpesvirus	-1	-1	-0.999	-0.9956	-0.976	-0.5602
dsDNA	Cowpox virus	-1	-1	-1	-1	-0.6798	-0.8813
dsDNA	Epstein-Barr virus	-1	-1	-0.9925	-1	-0.0084	-0.0162
dsDNA	Human adenovirus A	-0.9998	-0.9998	-0.9993	-0.9996	-0.8141	-0.1513
dsDNA	Human adenovirus B	-1	-1	-1	-1	-0.9994	-0.9991
dsDNA	Human adenovirus C	-1	-1	-1	-0.9998	-0.9993	-0.9855
dsDNA	Human adenovirus D	-1	-1	-1	-0.9989	-0.0179	-0.0052
dsDNA	Human adenovirus E	-1	-1	-1	-0.9998	-0.0081	-0.0084
dsDNA	Human adenovirus F	-1	-0.9992	-0.9933	-1	-0.9094	-0.8923
dsDNA	Human adenovirus G	-1	-1	-0.9636	-0.9946	-0.0271	-0.9694
dsDNA	Human cytomegalovirus	-1	-1	-1	-1	-0.9999	-1
dsDNA	Human herpesvirus 1	-1	-1	-1	-1	-0.0019	-0.003
dsDNA	Human herpesvirus 2	-1	-1	-1	-1	-1	-1
dsDNA	Human herpesvirus 6A	-1	-1	-1	-1	-1	-0.9996
dsDNA	Human herpesvirus 6B	-1	-1	-1	-1	-1	-0.9999
dsDNA	Human herpesvirus 7	-1	-1	-1	-1	-0.9966	-0.9946
dsDNA	Human herpesvirus 8	-1	-1	-1	-0.999	-0.1118	-0.0701
dsDNA	Human papillomavirus 1	-0.8271	-0.9724	0.9332	-0.7241	-0.0442	-0.0695
dsDNA	Human papillomavirus 16	-0.7945	-0.9381	-0.9717	-0.9873	-0.0886	-0.9403
dsDNA	Human papillomavirus 18	-0.5606	-0.801	-0.9943	-0.9667	-0.9993	-0.9355
dsDNA	Human papillomavirus 2	-0.8929	-0.9981	-0.9984	-0.9987	-0.0021	-0.9949
dsDNA	JC polyomavirus	-0.6701	-0.9361	-0.8079	-0.9505	-0.9157	-0.8307
dsDNA	KI Polyomavirus	-0.9457	-0.6404	-0.2614	-0.9905	-0.005	-0.0957
dsDNA	Merkel cell polyomavirus	-0.7775	-1	-0.4872	-0.9418	-0.0661	-0.0408
dsDNA	Molluscum contagiosum virus	-1	-1	-1	-1	-0.995	-0.9961
dsDNA	Monkeypox virus	-1	-1	-1	-1	-0.7079	-0.9976
dsDNA	Orf virus	-1	-1	-1	-1	-0.9955	-0.0032
dsDNA	Vaccinia virus	-1	-1	-1	-1	-0.6538	-0.41
dsDNA	Varicella-zoster virus	-0.9988	-0.9993	-0.9859	-0.9767	-0.6378	-0.5267
dsDNA	Variola virus	-1	-1	-1	-1	-0.0295	-0.9974
dsDNA	WU polyomavirus	-0.6222	-0.9997	0.596	-0.9997	-0.0477	-0.0954
dsDNA	Yaba like disease virus	-1	-1	-1	-1	-0.6471	-0.9924
dsDNA	Yaba monkey tumor virus	-1	-1	-1	-1	-0.6398	-0.8139
dsDNA (RT)	Hepatitis B virus	-0.0798	-0.4257	-0.1018	-0.4124	-0.0005	-0.0029
dsRNA	Banna virus sement 1	-0.8127	-0.5608	-0.4157	-0.3951	-0.001	-0.0001
dsRNA	Banna virus sement 10	0.3922	-0.2321	-0.3129	-0.0447	-0.0009	0
dsRNA	Banna virus sement 11	-0.5718	-0.8998	-0.1639	-0.0593	-0.0051	0
dsRNA	Banna virus sement 12	-0.8915	-0.1821	-0.1217	-0.0859	-0.0005	0
dsRNA	Banna virus sement 2	-0.7031	-0.3424	-0.309	-0.7272	-0.002	-0.0002
dsRNA	Banna virus sement 3	-0.8847	-0.0061	-0.8485	-0.2793	-0.0028	-0.0001
dsRNA	Banna virus sement 4	0.2726	-0.2716	-0.5676	-0.0237	-0.0029	-0.0002
dsRNA	Banna virus sement 5	-0.5588	-0.9216	-0.2222	-0.1269	-0.0077	-0.0013
dsRNA	Banna virus sement 6	-0.9793	0.9663	-0.2261	-0.1178	-0.002	0
dsRNA	Banna virus sement 7	-0.8124	-0.047	-0.3282	-0.1637	0	-0.0003
dsRNA	Banna virus sement 8	-0.0428	-0.8078	-0.0991	-0.0647	0	0
dsRNA	Banna virus sement 9	-0.2575	0.407	-0.2414	-0.1287	-0.0006	0
dsRNA	Rotavirus A segment 1	-0.5281	-0.1174	-0.1176	0.5096	-0.0954	-0.0012
dsRNA	Rotavirus A segment 10	0.5549	-0.8617	-0.6065	-0.0017	-0.0088	0
dsRNA	Rotavirus A segment 11	-0.118	0.6194	-0.9889	-0.0343	-0.0006	0
dsRNA	Rotavirus A segment 2	-0.0937	0.3143	-0.6419	-0.4044	-0.0733	-0.0092
dsRNA	Rotavirus A segment 3	-0.4733	-0.5266	-0.1839	-0.0803	-0.0444	-0.0093
dsRNA	Rotavirus A segment 4	-0.7932	-0.2433	-0.6077	-0.2076	-0.0041	-0.0004
dsRNA	Rotavirus A segment 5	-0.0808	-0.1037	-0.0254	-0.4002	-0.0075	-0.0053
dsRNA	Rotavirus A segment 6	0.8161	0.4904	-0.2937	-0.4035	0	-0.0013
dsRNA	Rotavirus A segment 7	-0.0959	-0.1242	0.4794	-0.0291	-0.0489	-0.0001
dsRNA	Rotavirus A segment 8	-0.3042	-0.309	-0.5775	0.5185	-0.0341	-0.0015
dsRNA	Rotavirus A segment 9	0.2263	-0.1013	-0.3352	-0.087	-0.0018	-0.0021
dsRNA	Rotavirus B segment 1	-0.2604	0.477	-0.6377	-0.6137	-0.1382	-0.0008
dsRNA	Rotavirus B segment 10	-0.8172	-0.6103	0.0852	-0.7606	-0.0047	-0.0075
dsRNA	Rotavirus B segment 11	-0.9483	0.5651	-0.9385	-0.0063	-0.0488	0
dsRNA	Rotavirus B segment 2	-0.9482	0.8664	-0.9929	0.3604	-0.9112	-0.0049
dsRNA	Rotavirus B segment 3	-0.5996	-0.4373	-0.6955	0.6279	-0.7844	-0.0052
dsRNA	Rotavirus B segment 4	-0.9385	-0.83	0.4347	-0.2526	-0.0643	-0.0113
dsRNA	Rotavirus B segment 5	-0.4635	-0.4556	-0.9737	-0.3084	-0.0689	0
dsRNA	Rotavirus B segment 6	-0.1108	-0.0376	-0.1454	-0.0879	-0.0009	0
dsRNA	Rotavirus B segment 7	-0.3031	-0.5576	-0.2088	-0.0963	-0.0128	-0.0001
dsRNA	Rotavirus B segment 8	-0.0649	0.7062	0.4333	-0.1963	-0.067	-0.0012
dsRNA	Rotavirus B segment 9	-0.4886	0.281	0.6092	-0.1812	-0.0178	-0.0021
dsRNA	Rotavirus C segment 1	-0.146	-0.1677	0.947	-0.2821	-0.2889	-0.0019
dsRNA	Rotavirus C segment 10	-0.2405	-0.5184	-0.9079	-0.0241	-0.962	-0.0001
dsRNA	Rotavirus C segment 11	-0.4944	-0.6823	0.5419	-0.058	-0.0088	0
dsRNA	Rotavirus C segment 2	-0.4844	0.5367	-0.9784	-0.3917	-0.0275	-0.0009
dsRNA	Rotavirus C segment 3	-0.9856	-0.6907	-0.5909	-0.5483	-0.9499	-0.0016
dsRNA	Rotavirus C segment 4	-0.7746	0.685	-0.5114	-0.4066	-0.0586	-0.0133
dsRNA	Rotavirus C segment 5	0.3719	-0.0093	-0.2206	-0.3449	-0.0063	-0.0177
dsRNA	Rotavirus C segment 6	-0.9392	0.55	-0.6201	-0.1251	-0.1359	-0.003
dsRNA	Rotavirus C segment 7	-0.5656	-0.0745	0.6255	-0.4178	-0.0924	-0.001
dsRNA	Rotavirus C segment 8	-0.2069	-0.8135	-0.3154	-0.451	-0.0015	-0.0026
dsRNA	Rotavirus C segment 9	-0.9442	-0.0188	-0.2346	-0.1262	-0.1001	0
ssRNA (-)	Hepatitis delta virus	-0.9513	-0.9987	-0.0154	-0.0107	0	0
ssRNA (+)	Hepatitis E virus	-0.9238	0.2488	-0.9932	-0.5638	0	-0.0064
ssDNA	Adeno-associated virus	-0.9515	-0.9215	-0.1122	-0.0692	-0.0008	-0.0004
ssDNA	Human bocavirus 2	-0.9867	-0.2749	-0.9952	-0.183	-0.0593	-0.0012
ssDNA	Human parvovirus B19	-0.9862	-0.9546	-0.9978	-0.9952	-0.0757	-1
ssDNA	Torque teno virus 1	-0.6587	-0.5471	-0.8748	-0.0779	-0.0375	-0.0014
ssDNA	Torque teno virus 3	-0.8165	-0.9804	-0.9149	-0.0893	-0.015	-0.0015
ssDNA	Torque teno virus 4	-0.9984	-0.2046	-0.9593	-0.0493	-0.0397	-0.0004
ssDNA	Torque teno virus 5	-1	-0.2989	-0.5573	-0.1459	-0.0422	-0.001
ssDNA	Torque teno virus SLE	-0.996	-0.2407	-0.9712	-0.1485	-0.0175	-0.0002
ssRNA (-)	Australian bat lyssavirus	-0.6164	-0.7126	0.7915	-0.061	-0.019	-0.0046
ssRNA (-)	Bunyamwera virus segment L	-0.5163	-0.2105	-0.108	0.5023	-0.7921	-0.0136
ssRNA (-)	Bunyamwera virus segment M	1	-1	0.981	-0.3578	-0.1227	-0.0077
ssRNA (-)	Bunyamwera virus segment S	-0.7846	0.452	-0.3541	-0.0834	-0.013	-0.0001
ssRNA (-)	Bunyavirus La Crosse segment L	-0.2864	-0.6727	-0.6449	-0.0926	-0.1604	-0.0066
ssRNA (-)	Bunyavirus La Crosse segment M	-0.3292	-0.4213	-0.4748	-0.2381	-0.0577	-0.0016
ssRNA (-)	Bunyavirus La Crosse segment S	-0.549	-0.9461	-0.3973	-0.0735	-0.0067	-0.0003
ssRNA (-)	Crimean-Congo hemorrhagic fever virus segment L	0.1562	0.3754	0.2461	-0.0423	-0.052	-0.005
ssRNA (-)	Crimean-Congo hemorrhagic fever virus segment M	-0.5771	-0.9514	-0.3341	-0.8243	-0.0228	-0.0015
ssRNA (-)	Crimean-Congo hemorrhagic fever virus segment S	-0.0094	-0.5791	-0.4699	-0.8627	-0.0031	-0.0002
ssRNA (-)	Dugbe virus segment L (1 seq)	0.3786	-0.0006	-0.8735	-0.1627	-0.8748	-0.0132
ssRNA (-)	Dugbe virus segment M (2 seq)	-0.3268	-0.9102	-0.4137	-0.979	-0.9384	-0.0046
ssRNA (-)	Dugbe virus segment S	-0.9397	-0.9904	0.7992	-0.9924	-0.0162	-0.0014
ssRNA (-)	Ebolavirus	-0.8938	-0.9	-0.5063	-0.7608	-0.9924	-0.028
ssRNA (-)	European bat lyssavirus	-0.7573	-0.7365	-0.9853	-0.8694	-0.0113	-0.9967
ssRNA (-)	Hantaan virus segment L	-0.0626	0.4788	-0.0404	-0.636	-0.0394	-0.0067
ssRNA (-)	Hantaan virus segment M	-0.9793	-0.5326	-0.0697	-0.5345	-0.0218	-0.0045
ssRNA (-)	Hantaan virus segment S	-0.8912	-0.8951	-0.2096	-0.9134	0	-0.0007
ssRNA (-)	Hendra virus	-0.9068	-0.5792	-0.5332	-0.5269	-0.0485	-0.0045
ssRNA (-)	Human parainfluenza 1	-0.6921	-0.8748	-0.8754	-0.9826	-0.9679	-0.0034
ssRNA (-)	Human parainfluenza 2	-0.9932	-0.6414	-0.2418	-0.1648	-0.0477	-0.0054
ssRNA (-)	Human parainfluenza 3	-0.9953	-0.7167	-0.9485	-0.9204	-0.3528	-0.0011
ssRNA (-)	Human parainfluenza 4	-0.9968	-0.7972	-0.6834	-0.2701	-0.7436	-0.0079
ssRNA (-)	Human respiratory syncytial virus A	0.1867	-0.9811	-0.4644	0.5283	-0.3449	-0.0033
ssRNA (-)	Human respiratory syncytial virus B	-0.5902	-0.9999	0.5311	-0.202	-0.3837	-0.0061
ssRNA (-)	Influenza A virus (A/Puerto Rico/8/1934(H1N1)) segment 1	-0.3659	-0.8955	-0.2261	-0.0573	-0.0494	-0.0009
ssRNA (-)	Influenza A virus (A/Puerto Rico/8/1934(H1N1)) segment 2	-0.3375	-0.4178	-0.2621	-0.9447	-0.0219	-0.0004
ssRNA (-)	Influenza A virus (A/Puerto Rico/8/1934(H1N1)) segment 3	-0.2414	0.541	-0.836	-0.1396	-0.0118	-0.0009
ssRNA (-)	Influenza A virus (A/Puerto Rico/8/1934(H1N1)) segment 4	-0.6853	0.5078	-0.8897	-0.0522	-0.9591	0
ssRNA (-)	Influenza A virus (A/Puerto Rico/8/1934(H1N1)) segment 5	-0.1863	-0.3006	-0.2376	-0.022	-0.0007	0
ssRNA (-)	Influenza A virus (A/Puerto Rico/8/1934(H1N1)) segment 6	-0.774	0.9486	-0.5591	-0.0362	-0.0014	-0.0001
ssRNA (-)	Influenza A virus (A/Puerto Rico/8/1934(H1N1)) segment 7	-0.9816	-0.8751	-0.7992	-0.0178	-0.0004	0
ssRNA (-)	Influenza A virus (A/Puerto Rico/8/1934(H1N1)) segment 8	-0.2062	-0.2771	-0.6506	-0.0602	-0.0085	0
ssRNA (-)	Influenza B virus segment 1	-0.9123	-0.6801	-0.9997	-0.1548	-0.0626	-0.0007
ssRNA (-)	Influenza B virus segment 2	-0.3405	-0.2105	-0.4394	-0.0959	-0.1272	-0.0015
ssRNA (-)	Influenza B virus segment 3	-0.929	-0.6267	-0.1218	-0.1816	-0.1082	-0.0004
ssRNA (-)	Influenza B virus segment 4	-0.887	-0.8307	-0.3594	-0.0731	-0.0517	0
ssRNA (-)	Influenza B virus segment 5	-0.5093	-0.6781	-0.1567	-0.0289	-0.1025	0
ssRNA (-)	Influenza B virus segment 6	-0.6674	-0.6477	0.684	-0.0683	-0.0185	0
ssRNA (-)	Influenza B virus segment 7	-0.9807	-0.7236	-0.3675	-0.9053	-0.0818	-0.0001
ssRNA (-)	Influenza B virus segment 8	0.5755	-0.3299	-0.6559	-0.0048	-0.0118	0
ssRNA (-)	Influenza C virus (C/Ann Arbor/1/50) segment 1	-0.8413	-0.9241	0.4445	-0.6815	-0.0669	-0.0009
ssRNA (-)	Influenza C virus (C/Ann Arbor/1/50) segment 2	-0.9466	-0.2508	0.2629	-0.6647	-0.2083	-0.003
ssRNA (-)	Influenza C virus (C/Ann Arbor/1/50) segment 3	-0.3461	0.3859	0.3836	0.5191	-0.2738	-0.0051
ssRNA (-)	Influenza C virus (C/Ann Arbor/1/50) segment 4	0.3577	0.7474	-0.1946	-0.3415	-0.1023	-0.0002
ssRNA (-)	Influenza C virus (C/Ann Arbor/1/50) segment 5	-0.4431	0.4498	-0.8612	-0.0864	-0.106	0
ssRNA (-)	Influenza C virus (C/Ann Arbor/1/50) segment 6	0.3653	-0.0348	0.8566	-0.0464	-0.0282	-0.0002
ssRNA (-)	Influenza C virus (C/Ann Arbor/1/50) segment 7	-0.2102	-0.7391	-0.0761	-0.1208	-0.0279	-0.0002
ssRNA (-)	Junin arenavirus segment L	-0.9424	-0.6431	-0.1077	-0.7261	-0.0094	-0.0221
ssRNA (-)	Junin arenavirus segment S	0.8865	-0.8702	-0.3026	-0.7461	-0.0053	-0.0026
ssRNA (-)	Lake Victoria marburgvirus	-0.9598	-0.8647	-0.0577	-0.9418	-0.8087	-0.0658
ssRNA (-)	Lassa virus segment L	0.2007	-0.164	-0.0704	-0.5545	-0.0125	-0.0164
ssRNA (-)	Lassa virus segment S	-0.4147	0.1778	-0.525	-0.7756	-0.0052	-0.0004
ssRNA (-)	Lymphocytic choriomeningitis virus segment L (2 seq)	-0.9791	-0.6685	-0.7529	-0.6032	-0.0274	-0.0206
ssRNA (-)	Lymphocytic choriomeningitis virus segment S	-0.0136	-0.0921	0.5167	-0.1513	-0.0023	-0.0017
ssRNA (-)	Machupo virus segment L	-0.0466	0.3499	-0.2097	0.4151	-0.0212	-0.0258
ssRNA (-)	Machupo virus segment S	0.0112	-0.991	0.1862	-0.292	-0.0035	-0.0004
ssRNA (-)	Measles virus	-0.8115	-0.2903	-0.018	-0.987	-0.0099	-0.0012
ssRNA (-)	Mokola virus	-0.8674	-0.0314	-0.8668	-0.1473	-0.0089	-0.0035
ssRNA (-)	Mumps virus	-0.8362	-0.0096	-0.7095	0.5134	-0.0191	-0.0007
ssRNA (-)	Nipah virus	-0.9287	-0.5163	-0.4699	-0.9973	-0.0813	-0.0085
ssRNA (-)	Oropouche virus segment L	-0.0077	0.9148	-0.1944	-0.068	-0.1236	-0.0241
ssRNA (-)	Oropouche virus segment M	0.4782	-0.2309	-0.0078	-0.4619	-0.094	-0.0049
ssRNA (-)	Oropouche virus segment S	-0.9921	-0.913	-0.9989	-0.1291	-0.9994	-0.0003
ssRNA (-)	Pichinde virus segment L (2 seq)	0.6244	0.2363	-0.6738	-0.0994	-0.0228	-0.0127
ssRNA (-)	Pichinde virus segment S	-0.156	-0.67	-0.4273	-0.9503	-0.0018	-0.0014
ssRNA (-)	Puumala virus segment L	-0.8934	-0.9161	0.3857	-0.1653	-0.0727	-0.0258
ssRNA (-)	Puumala virus segment M	-0.5852	-0.4378	-0.5634	0.3436	-0.0322	-0.0083
ssRNA (-)	Puumala virus segment S	-0.1766	-0.8948	-0.314	-0.7903	-0.0056	-0.0011
ssRNA (-)	Rabies virus	-0.5139	-0.0186	-0.0606	-0.8373	-0.0214	-0.0044
ssRNA (-)	Rift valley fever virus segment L	-0.7839	-0.895	-0.3926	-0.3091	-0.0013	-0.0002
ssRNA (-)	Rift valley fever virus segmentM	-0.8886	-0.9382	-0.692	-0.2187	-0.0037	-0.0014
ssRNA (-)	Rift valley fever virus segmentS	-0.7824	-0.769	-0.0986	-0.0093	-0.0001	0
ssRNA (-)	Seoul virus segment L	-0.6558	0.4782	0.3899	-0.4696	-0.0868	-0.0174
ssRNA (-)	Seoul virus segment M	-0.4408	-0.8727	-0.4031	0.5974	-0.0499	-0.0046
ssRNA (-)	Seoul virus segment S	-0.9793	-0.9615	-0.1696	-0.9432	-0.0001	-0.001
ssRNA (-)	Toscana virus segment L	-0.2736	0.9017	-0.329	-0.2249	-0.0025	0
ssRNA (-)	Toscana virus segment M	-0.9578	-0.5499	-0.8741	-0.9414	-0.0025	-0.0004
ssRNA (-)	Toscana virus segment S	0.3532	-0.5835	-0.1139	-0.0628	-0.0002	0
ssRNA (-)	Uukuniemi virus segment L	-0.9431	-0.2915	-0.9621	-0.9518	-0.001	-0.0012
ssRNA (-)	Uukuniemi virus segment M	-0.9888	-0.1463	-0.123	-0.1186	-0.0002	-0.0008
ssRNA (-)	Uukuniemi virus segment S	-0.449	-0.8311	-0.7968	-0.9978	-0.0001	-0.0007
ssRNA (-)	Vesicular stomatitis virus Indiana	-0.3097	-0.0231	0.4809	-0.1324	-0.0682	-0.006
ssRNA (-)	Vesicular stomatitis virus New Jersey	-0.1575	0.9383	0.765	-0.482	-0.0995	-0.0038
ssRNA (+)	Aichi virus	-0.7018	-0.9995	-0.0951	-0.01	0	0
ssRNA (+)	Barmah forest virus	-0.8921	-0.9488	-0.9962	-0.8984	-0.9798	-0.0013
ssRNA (+)	Chikungunya virus	-0.9999	-0.8383	-0.9982	-0.0513	-0.9997	0
ssRNA (+)	Cosavirus A	-1	-0.8229	-0.9822	-0.6998	-0.0074	-0.0311
ssRNA (+)	Coxsackievirus A	-0.797	-0.2537	-0.6465	-0.252	-0.001	-0.001
ssRNA (+)	Coxsackievirus B	-0.1225	0.1645	0.5673	-0.2006	-0.0046	-0.0013
ssRNA (+)	Dengue virus 1	-0.9987	-0.2208	-0.8154	-0.1516	-0.1009	-0.0011
ssRNA (+)	Dengue virus 2	-0.9965	-0.6361	-0.8701	-0.126	-0.1695	-0.0024
ssRNA (+)	Dengue virus 3	-0.9976	-0.5876	-0.5401	-0.1677	-0.069	-0.0023
ssRNA (+)	Dengue virus 4	-0.5391	0.1663	-0.8349	-0.7908	-0.0503	-0.0029
ssRNA (+)	Eastern equine encephalitis virus	-0.4183	-0.5884	-0.823	-0.6981	-0.9914	-0.9978
ssRNA (+)	Echovirus	-0.2454	-0.1256	0.5128	-0.2009	-0.0042	-0.0013
ssRNA (+)	Encephalomyocarditis virus	0.1972	-0.122	-0.9804	0.607	-0.0095	-0.0059
ssRNA (+)	enterovirus D	-0.9949	0.6754	0.5029	-0.7502	-0.0368	-0.0063
ssRNA (+)	GB virus C/Hepatitis G virus	-0.3578	-0.4789	-0.0305	-0.0696	-0.0002	-0.0001
ssRNA (+)	Hepatitis C Genotype 1	-0.8195	-0.7541	-0.9811	-0.0247	0	0
ssRNA (+)	Hepatitis C Genotype 2	-0.7971	-0.946	-0.9569	-0.9965	-0.0004	-0.9997
ssRNA (+)	Hepatitis C Genotype 3	-0.0371	-0.5134	-0.9499	-0.9235	-0.0001	-0.0002
ssRNA (+)	Hepatitis C Genotype 4	-0.8484	-0.3235	-0.9553	-0.0446	0	-0.0003
ssRNA (+)	Hepatitis C Genotype 5	-0.9998	0.1672	-0.9633	-0.0534	-0.0003	0
ssRNA (+)	Hepatitis C Genotype 6	-0.7609	-0.6895	-0.952	-0.9971	-0.0001	-0.9995
ssRNA (+)	Human astrovirus	-0.9734	-0.2934	-0.6216	-0.9107	-0.011	-0.005
ssRNA (+)	Human coronavirus HCoV 229E	0.95	-1	0.1986	-1	-0.036	-0.8898
ssRNA (+)	Human coronavirus HCoV HKU1	-0.7045	0.8048	-0.2477	-0.9011	-0.0491	-0.3759
ssRNA (+)	Human coronavirus HCoV NL63	0.4523	0.8277	-0.375	-0.9982	-0.0285	0.3035
ssRNA (+)	Human coronavirus HCoV_OC43	0.5359	0.2745	-0.2494	-0.98	-0.0224	-0.9775
ssRNA (+)	Human enterovirus C	-0.0189	-0.6235	-0.127	-0.7057	-0.0122	-0.0024
ssRNA (+)	Human Hepatitis A virus	-0.976	-0.2539	-0.708	-0.2228	-0.0552	-0.0816
ssRNA (+)	Human Poliovirus	-0.7963	-0.7001	-0.1805	-0.8645	-0.0102	-0.0004
ssRNA (+)	Human rhinovirus A	-0.9508	-0.0163	-0.7075	-0.7279	-0.0242	-0.0104
ssRNA (+)	Human rhinovirus B	-0.8065	0.4397	-0.1701	-0.7158	-0.047	-0.0057
ssRNA (+)	Human rhinovirus C	-0.8106	-0.2034	-0.0417	-0.7751	-0.983	-0.0015
ssRNA (+)	Human rhinovirus D	-0.8386	0.2327	-0.9131	-0.7204	-0.0209	-0.0006
ssRNA (+)	Human SARS coronavirus	-0.9991	-0.4243	0.4647	-0.9202	-0.0452	-0.0646
ssRNA (+)	Japanese encephalitis virus	-0.6908	-0.876	-0.8343	-0.1018	-0.0288	-0.0009
ssRNA (+)	Langat virus	-0.9685	-0.3391	-0.7203	-0.0549	-0.003	-0.0003
ssRNA (+)	Lordsdale virus	-0.3981	-0.3736	-0.3741	-0.7978	-0.0026	-0.0009
ssRNA (+)	Louping ill virus	-0.9994	-0.7909	-0.3557	-0.9275	-0.0034	-0.0004
ssRNA (+)	Mayaro virus	-0.7874	-0.7825	-0.7958	-0.838	-0.988	-0.0011
ssRNA (+)	Mengo encephalomyocarditis virus	-0.4398	0.5653	-0.0038	0.6785	-0.015	-0.0059
ssRNA (+)	MERS coronavirus	-0.0983	0.5972	-0.5558	0.4017	-0.0172	-0.0771
ssRNA (+)	Murray valley encephalitis virus	-0.9868	-0.9935	-0.8962	-0.9046	-0.9667	-0.0037
ssRNA (+)	Norwalk virus GI	-0.9999	-0.0891	0.554	-0.7928	-0.0147	-0.0009
ssRNA (+)	O'nyong-nyong virus	-0.9188	-0.9459	-0.8039	-0.0329	-0.9998	0
ssRNA (+)	Porcine enteric sapovirus	-0.8574	0.6998	-0.2381	-0.1156	-0.0008	-0.0015
ssRNA (+)	Powassan virus	-0.9693	0.1645	-0.4924	-0.8932	-0.0062	-0.0004
ssRNA (+)	Rosavirus 2	-0.9979	-0.9524	0.5026	-0.4401	-0.0022	-0.0012
ssRNA (+)	Ross river virus	-0.9969	-0.9284	-0.9981	-0.9158	-1	-0.0003
ssRNA (+)	Rubella virus	-0.344	0.5583	-0.0009	-0.0028	0	0
ssRNA (+)	Sagiyama virus	1	0.8792	-0.1173	-0.9386	-0.9823	-0.9992
ssRNA (+)	Salivirus A	-0.1199	-0.9006	-0.0172	-0.1782	0	0
ssRNA (+)	Sapporo virus C12	-0.8376	0.5914	-0.2168	-0.7014	-0.0005	-0.0016
ssRNA (+)	Sapporo virus Hu/Dresden/pJG-Sap01/DE	-0.7502	-0.5256	-0.2012	-0.9542	-0.001	-0.0013
ssRNA (+)	Sapporo virus Hu/Nagoya/NGY-1/2012/JPN	0.3307	-0.0962	-0.2099	-0.5612	-0.0007	-0.0008
ssRNA (+)	Sapporo virus Mc10	-0.2623	0.8614	-0.3224	-0.7028	-0.0004	-0.0016
ssRNA (+)	Semliki forest virus	-0.9392	-0.6582	-0.7624	-0.9976	-0.005	-0.9999
ssRNA (+)	Sindbis virus	-0.9922	-0.8013	-0.0989	-0.1415	-0.013	-0.0008
ssRNA (+)	St. louis encephalitis virus	-0.81	-0.4186	-0.9972	-0.0796	-0.0248	-0.0005
ssRNA (+)	Venezuelan equine encephalitis virus	-0.9825	-0.4038	-0.4415	-0.775	-0.0102	-0.9977
ssRNA (+)	West Nile virus	-0.8417	-0.015	-0.9552	-0.1386	-0.0042	-0.0003
ssRNA (+)	Western equine encephalitis virus	-0.7579	-0.3197	0.6351	-0.9857	-0.0052	-0.998
ssRNA (+)	Yellow fever virus	-0.1503	0.5115	-0.3582	-0.8134	-0.9869	-0.0014
ssRNA (+)	Zika virus	-0.7278	-0.8984	-0.7586	-0.9359	-0.0115	0
ssRNA (RT)	HIV	-0.9446	-0.7737	-0.8103	-0.2309	-0.7509	-0.0012
ssRNA (RT)	HTLV1	-0.9989	-0.9952	-0.4126	-0.6318	-0.0055	-0.001
ssRNA (RT)	HTLV2	-0.9996	-0.6306	-0.9649	-0.0667	-0.0171	-0.0002
ssRNA (RT)	Human spumaretrovirus	-0.9194	-0.7997	-0.6591	-0.1655	-0.8355	-0.013
ssRNA (RT)	Simian foamy virus	-0.9846	-0.8366	-0.9603	-0.6486	-0.1033	-0.0244
ssRNA (RT)	SIV	-1	-0.8345	-0.9341	-0.1812	-0.7512	-0.001
ssRNA (RT)	STLV	-0.9963	-0.9025	-0.8375	-0.8638	-0.0098	-0.0007
ssRNA (+)	Sars CoV2	-1	0.2439	-0.4614	-0.7772	-0.8797	-0.1969

## Sheet: Table S3
	single nucl reshuffling				island reshuffling
	AA+	AA-	AAA+	AAA-	AA+	AA-	AAA+	AAA-
	-1	-1	-1	-1	-1	-0.999	-1	-0.99
	-1	-1	-1	-1	-1	-1	-1	-1
	-1	-1	-1	-1	-1	-1	-1	-1
	-1	-1	-1	-1	-1	-1	-1	-1
	-1	-1	-1	-1	-1	-1	-1	-1
	-1	-1	-1	-1	-1	-1	-1	-1
	-1	-1	-1	-1	-1	-1	-1	-1
	-1	-1	-1	-1	-1	-1	-1	-1
	-1	-1	-1	-1	-1	-1	-1	-1
	-1	-1	-1	-1	-1	-1	-1	-1
	-1	-1	-1	-1	-1	-1	-1	-1
	-1	-1	-1	-1	-1	-1	-1	-1
	-1	-1	-1	-1	-1	-1	-1	-1
	-1	-1	-1	-1	-1	-1	-1	-1
	-1	-1	-1	-1	-1	-1	-1	-1
	-1	-1	-1	-1	-1	-1	-1	-1
	-1	-1	-1	-1	-1	-1	-1	-1
	-1	-1	-1	-1	-1	-1	-1	-1
	-1	-1	-1	-1	-1	-1	-1	-1
	-1	-1	-1	-1	-1	-1	-1	-1
	-1	-1	-1	-1	-1	-1	-1	-1
	-1	-1	-1	-1	-1	-1	-1	-1
	-1	-1	-1	-1	-1	-1	-1	-1
	-1	-1	-1	-1	-1	-1	-1	-1
	-1	-1	-1	-1	-1	-1	-0.9997	-0.9998
	-1	-1	-1	-1	-1	-1	-0.9993	-0.9998
	-1	-1	-0.9999	-1	-1	-1	-0.999	-0.9997
	-1	-1	-0.9999	-1	-1	-1	-0.9989	-0.9996
	-1	-1	-0.9998	-1	-1	-1	-0.9984	-0.999
	-1	-1	-0.9996	-1	-1	-1	-0.9982	-0.9989
	-1	-1	-0.9995	-1	-1	-1	-0.9981	-0.9987
	-0.9999	-1	-0.9988	-0.9999	-1	-0.9999	-0.9978	-0.9982
	-0.9998	-1	-0.9986	-0.999	-0.9999	-0.9998	-0.9972	-0.9978
	-0.9996	-0.9999	-0.9982	-0.9988	-0.9999	-0.9997	-0.9962	-0.9976
	-0.9989	-0.9998	-0.9979	-0.9986	-0.9998	-0.9995	-0.9952	-0.9973
	-0.9983	-0.9998	-0.995	-0.9982	-0.9998	-0.9993	-0.9943	-0.9971
	-0.9982	-0.9998	-0.995	-0.9981	-0.9996	-0.9992	-0.9933	-0.9965
	-0.9977	-0.9997	-0.9935	-0.9979	-0.9994	-0.9987	-0.9932	-0.9956
	-0.9964	-0.9985	-0.9928	-0.9974	-0.9991	-0.9981	-0.9929	-0.9952
	-0.9958	-0.997	-0.9924	-0.9962	-0.9989	-0.9952	-0.9925	-0.9946
	-0.9951	-0.9957	-0.9924	-0.9956	-0.9988	-0.9935	-0.9889	-0.9924
	-0.9933	-0.9941	-0.991	-0.9953	-0.9987	-0.991	-0.9859	-0.9905
	-0.993	-0.9904	-0.991	-0.9938	-0.9984	-0.9904	-0.9853	-0.9873
	-0.9926	-0.9897	-0.9909	-0.9927	-0.9979	-0.9811	-0.9822	-0.987
	-0.9924	-0.9883	-0.9895	-0.9927	-0.9976	-0.9804	-0.9811	-0.9857
	-0.9917	-0.9881	-0.9858	-0.9909	-0.9969	-0.9724	-0.9804	-0.9826
	-0.9908	-0.988	-0.9785	-0.9907	-0.9968	-0.9615	-0.9784	-0.98
	-0.9907	-0.9862	-0.9758	-0.9842	-0.9965	-0.9546	-0.9737	-0.979
	-0.9882	-0.984	-0.9722	-0.9834	-0.9963	-0.9524	-0.9717	-0.9767
	-0.9845	-0.9801	-0.971	-0.9826	-0.996	-0.9514	-0.9712	-0.9667
	-0.9829	-0.9791	-0.9708	-0.9819	-0.9953	0.9663	-0.9649	-0.9542
	-0.9817	-0.9763	-0.9703	-0.9818	-0.9949		-0.9636	-0.9518
	-0.9811	-0.97	-0.9683	-0.9791	-0.9932		-0.9633	-0.9505
	-0.9811	-0.9662	-0.9656	-0.9758	-0.9922		-0.9621	-0.9503
	-0.981	-0.9639	-0.9629	-0.9727	-0.9921		-0.9603
	-0.9768	-0.9529	-0.9616	-0.971	-0.9888		-0.9593
	-0.9737	-0.9515	-0.9523	-0.9682	-0.9868		-0.9569
	-0.973	-0.9509	-0.951	-0.9682	-0.9867		-0.9553
	-0.9692	0.9528	-0.951	-0.9614	-0.9862		-0.9552
	-0.9689	0.9685	0.9749	-0.9589	-0.9856		-0.952
	-0.9675	0.9761	0.9801	-0.9585	-0.9846		0.981
	-0.9663	0.9938	0.9845	-0.9515	-0.9825
	-0.9638	1			-0.9816
	-0.961	1			-0.9807
	-0.9526	1			-0.9793
	-0.9524	1			-0.9793
	0.9681				-0.9793
	0.9713				-0.9791
	0.9763				-0.976
	0.9815				-0.9734
	0.9931				-0.9693
	0.9984				-0.9685
	1				-0.9598
	1				-0.9578
	1				-0.9515
	1				-0.9513
	1				-0.9508
	1				0.95
					1
					1
green	66	58	59	62	77	50	60	54
red	12	8	3	0	3	1	1	0
%green	0.846154	0.878788	0.951613	1	0.9625	0.980392	0.983607	1
